# Supplementary material for: Descending inhibitory rostral ventromedial medulla neurons cause widespread antinociception and contribute to the pain-inhibits-pain phenomenon
Source: Nat Commun. 2026 Apr 2;17:4765. doi: 10.1038/s41467-026-71289-z (PMC13216533; doi:10.1038/s41467-026-71289-z)
Supplement: Supplementary file 7 — Source Data [file 41467_2026_71289_MOESM7_ESM.xlsx]

## Sheet: Fig 1A
Animal	Sex	eGFP+	eGFP+ vGluT2+	eGFP+ vGAT+	eGFP+ vGAT+/eGFP+	eGFP+ vGluT2+ /eGFP
20L	M	176	77	38	21.5909	43.75
20R	M	87	59	10	11.4943	67.8161
20LR	M	234	126	59	25.2137	53.8462

## Sheet: Fig 1B
Animal ID	Genotype	Sex	total eGFP	eGFP+ vGAT+	eGFP+ vGluT2+	%eGFP vGAT	%eGFP vGluT2
66R	vGATcre	M	13	13	0	100	0
67L	vGATcre	F	25	17	0	68	0
67R	vGATcre	F	34	15	2	44.1176	5.88235
393	vGATcre	F	109	103		94.4954
779	vGATcre	F	137	132		96.3504
780	vGATcre	F	123	121		98.374

## Sheet: Fig 1C
Animal ID	Sex	GFP only	mCherry only	GFP/mCherry	GFP total	mCherry total	total labelled	%GFP/mCherry	%GFP only	%mCherry only
33L	F	18	4	238	256	242	260	91.5385	6.92308	1.53846
34L	M	9	3	182	191	185	194	93.8144	4.63918	1.54639
34LR	M	2	16	280	282	296	298	93.9597	0.671141	5.36913

## Sheet: FIg 2F
Animal sex	Animal ID	ipsi LPGi (single flurophore labelled)	ipsi Gi (single flurophore labelled)	NRM (single flurophore labelled)	contra Gi (single flurophore labelled)	contra LPGi (single flurophore labelled)	total (single fluorophore labelled)	ipsi LPGi (double flurophore labelled)	ipsi Gi (double flurophore labelled)	NRM (double flurophore labelled)	contra Gi (double flurophore labelled)	contra LPGi (double flurophore labelled)	total (double fluorophore labelled)
M	33L	23	23	14	9	8	77	6	3	5	6	9	29
M	33R	18	36	7	9	1	71	6	11	12	5	5	39
M	33LR	29	21	8	6	10	74	7	5	7	3	8	30
F	46R	14	34	21	15	5	89	4	4	10	9	13	40
M	61L	8	20	18	16	3	65	3	6	15	6	5	35
M	61R	16	27	17	10	1	71	5	5	8	6	8	32

## Sheet: Fig 2I
Animal ID	lumbar (GFP)	cervical (mCherry)	GFP AND mCherry	total cells counted	GFP OR mCherry	%double labeled	%single labeled
1	52	60	31	81	50	38.2716	61.7284
2	444	385	240	589	349	40.747	59.253
3	266	276	138	404	266	34.1584	65.8416
4	207	168	104	271	167	38.3764	61.6236

## Sheet: Fig 3C
animal ID	Sex	Treatment	cfos	mCherry	cfos/mCherry	%mCherry expressing c-Fos
29L	F	CNO	213	155	104	67.0968
29R	F	Vehicle	73	109	45	41.2844
29LL	F	CNO	64	54	32	59.2593
29LRR	F	Vehicle	36	69	28	40.5797
30R	M	CNO	54	35	27	77.1429
30LR	M	Vehicle	39	24	10	41.6667
30LL	M	CNO	52	46	30	65.2174

## Sheet: Fig 3D
	behavioral test	Animal ID	sex	hindlimb	injected substance	Average latency (s)	injected substance	Average latency (s)		behavioral test	Animal ID	sex	hindlimb	injected substance	Average threshold (g)	injected substance	Average threshold (g)		behavioral test	Animal ID	sex	hindlimb	injected substance	response fraction (0-1)	injected substance	response fraction (0-1)		behavioral test	Animal ID	sex	hindlimb	injected substance	brush score (0-4)	injected substance	brush score (0-4)		behavioral test	Animal ID	sex	injected substance	latency to for (s)	injected substance	latency to for (s)
	Hargreaves	78L	M	left	vehicle	8	cno	17.7617		von Frey	78L	M	left	cno	6.68	vehicle	4.38167		pin prick test	78L	M	left	cno	0.9	vehicle	1		brush test	29L	F	left	vehicle	0.9	cno	0.8		rotorod	78L	M	cno	162.333	veh	162.5
	Hargreaves	78L	M	right	vehicle	5.79167	cno	12.2617		von Frey	78L	M	right	cno	4.30667	vehicle	3.46667		pin prick test	78L	M	right	cno	1	vehicle	1		brush test	29L	F	right	vehicle	1	cno	0.9		rotorod	78R	M	veh	142.5	cno	136.167
	Hargreaves	78R	M	left	cno	14.26	vehicle	4.45667		von Frey	78R	M	left	vehicle	4.30667	cno	6.16		pin prick test	78R	M	left	vehicle	1	cno	0.8		brush test	29R	F	left	vehicle	0.4	cno	0.7		rotorod	78LR	M	cno	174.333	veh	194
	Hargreaves	78R	M	right	cno	12.1067	vehicle	6.60667		von Frey	78R	M	right	vehicle	4.01	cno	4.66333		pin prick test	78R	M	right	vehicle	1	cno	1		brush test	29R	F	right	vehicle	0.6	cno	0.7		rotorod	78LL	M	cno	158.333	veh	145.5
	Hargreaves	78LR	M	left	cno	10.8667	vehicle	7.73333		von Frey	78LR	M	left	cno	7.20833	vehicle	4.33667		pin prick test	78LR	M	left	cno	0.9	vehicle	0.9		brush test	29LL	F	left	vehicle	1	cno	0.9		rotorod	98R	F	veh	90.2	cno	90.1667
	Hargreaves	78LR	M	right	cno	10.705	vehicle	7.17667		von Frey	78LR	M	right	cno	4.75167	vehicle	4.17667		pin prick test	78LR	M	right	cno	1	vehicle	1		brush test	29LL	F	right	vehicle	0.9	cno	0.9		rotorod	29L	F	veh	23.6667	cno	43.1667
	Hargreaves	78LL	M	left	vehicle	11.2733	cno	14.495		von Frey	78LL	M	left	vehicle	5.34833	cno	6.09167		pin prick test	78LL	M	left	vehicle	0.9	cno	0.8		brush test	29LRR	F	left	cno	0.5	vehicle	0.7		rotorod	29R	F	cno	106.167	veh	105.5
	Hargreaves	78LL	M	right	vehicle	8.40333	cno	11.235		von Frey	78LL	M	right	vehicle	4.66167	cno	4.085		pin prick test	78LL	M	right	vehicle	1	cno	0.9		brush test	29LRR	F	right	cno	0.5	vehicle	0.8		rotorod	29LL	F	veh	40.1667	cno	89.3333
	Hargreaves	98R	F	left	cno	5.225	vehicle	6.34333		von Frey	98R	F	left	cno	3.48167	vehicle	4.44333		pin prick test	98R	F	left	cno	0.9	vehicle	0.9		brush test	30R	M	left	cno	1	vehicle	1		rotorod	29LRR	F	cno	75.1667	veh	91.5
	Hargreaves	98R	F	right	cno	4.92167	vehicle	5.095		von Frey	98R	F	right	cno	2.50667	vehicle	3.72333		pin prick test	98R	F	right	cno	0.8	vehicle	0.9		brush test	30R	M	right	cno	1	vehicle	1		rotorod	30R	M	veh	23.8333	cno	70.8333
	Hargreaves	29L	F	left	vehicle	10.955	cno	13.9533		von Frey	29L	F	left	vehicle	4.10167	cno	5.06833		pin prick test	29L	F	left	vehicle	1	cno	0.9		brush test	30LR	M	left	cno	1	vehicle	1		rotorod	30LR	M	cno	34.6667	veh	58.1667
	Hargreaves	29L	F	right	vehicle	7.93333	cno	13.47		von Frey	29L	F	right	vehicle	2.95167	cno	4.805		pin prick test	29L	F	right	vehicle	1	cno	1		brush test	30LR	M	right	cno	1	vehicle	1.1		rotorod	30LL	M	veh	111.833	cno	121.667
	Hargreaves	29R	F	left	cno	24.21	vehicle	11.335		von Frey	29R	F	left	vehicle	6.51833	cno	4.88167		pin prick test	29R	F	left	vehicle	0.8	cno	0.7		brush test	30LL	M	left	cno	0.8	vehicle	1.1
	Hargreaves	29R	F	right	cno	26.13	vehicle	8.945		von Frey	29R	F	right	vehicle	3.63167	cno	4.67667		pin prick test	29R	F	right	vehicle	0.9	cno	1		brush test	30LL	M	right	cno	0.9	vehicle	1
	Hargreaves	29LL	F	left	vehicle	10.705	cno	13.6733		von Frey	29LL	F	left	vehicle	2.95833	cno	3.85667		pin prick test	29LL	F	left	vehicle	1	cno	1
	Hargreaves	29LL	F	right	vehicle	13.6467	cno	15.8283		von Frey	29LL	F	right	vehicle	2.86167	cno	4.01833		pin prick test	29LL	F	right	vehicle	1	cno	1
	Hargreaves	29LRR	F	left	vehicle	6.59333	cno	19.1517		von Frey	29LRR	F	left	cno	4.96333	vehicle	4.09167		pin prick test	29LRR	F	left	cno	0.5	vehicle	0.6
	Hargreaves	29LRR	F	right	vehicle	8.64833	cno	22.9167		von Frey	29LRR	F	right	cno	3.34833	vehicle	5.39		pin prick test	29LRR	F	right	cno	0.7	vehicle	0.8
	Hargreaves	30R	M	left	cno	11.5883	vehicle	6.52		von Frey	30R	M	left	cno	6.485	vehicle	3.59167		pin prick test	30R	M	left	cno	1	vehicle	0.9
	Hargreaves	30R	M	right	cno	11.2	vehicle	4.91833		von Frey	30R	M	right	cno	4.525	vehicle	3.90833		pin prick test	30R	M	right	cno	1	vehicle	1
	Hargreaves	30LR	M	left	cno	11.1217	vehicle	11.4533		von Frey	30LR	M	left	cno	3.99833	vehicle	4.57667		pin prick test	30LR	M	left	cno	0.7	vehicle	0.7
	Hargreaves	30LR	M	right	cno	10.0967	vehicle	9.90833		von Frey	30LR	M	right	cno	2.59	vehicle	3.97833		pin prick test	30LR	M	right	cno	0.8	vehicle	0.9
	Hargreaves	30LL	M	left	cno	18.0867	vehicle	15.9817		von Frey	30LL	M	left	cno	4.71833	vehicle	3.44333		pin prick test	30LL	M	left	cno	0.5	vehicle	0.8
	Hargreaves	30LL	M	right	cno	9.24667	vehicle	6.41333		von Frey	30LL	M	right	cno	3.635	vehicle	4.28		pin prick test	30LL	M	right	cno	0.8	vehicle	0.9
	Cold plantar assay	78L	M	left	cno	12.915	vehicle	10.1117
	Cold plantar assay	78L	M	right	cno	8.89167	vehicle	7.875
	Cold plantar assay	78R	M	left	vehicle	9.425	cno	13.54
	Cold plantar assay	78R	M	right	vehicle	7.035	cno	11.02
	Cold plantar assay	78LR	M	left	cno	13.9483	vehicle	8.57667
	Cold plantar assay	78LR	M	right	cno	10.0283	vehicle	6.96667
	Cold plantar assay	78LL	M	left	cno	20	vehicle	15.2167
	Cold plantar assay	78LL	M	right	cno	12.3067	vehicle	7.26
	Cold plantar assay	98R	F	left	vehicle	5.27667	cno	9.98833
	Cold plantar assay	98R	F	right	vehicle	6.12	cno	7.11333
	Cold plantar assay	29L	F	left	vehicle	11.63	cno	19.7283
	Cold plantar assay	29L	F	right	vehicle	7.64833	cno	14.2283
	Cold plantar assay	29R	F	left	vehicle	9.67833	cno	14.2717
	Cold plantar assay	29R	F	right	vehicle	7.27	cno	10.2417
	Cold plantar assay	29LL	F	left	cno	14.7383	vehicle	9.97167
	Cold plantar assay	29LL	F	right	cno	10.9567	vehicle	8.655
	Cold plantar assay	29LRR	F	left	vehicle	6.93167	cno	18.0283
	Cold plantar assay	29LRR	F	right	vehicle	6.195	vehicle	16.6133
	Cold plantar assay	30R	M	left	cno	14.015	vehicle	12.1783
	Cold plantar assay	30R	M	right	cno	10.675	vehicle	6.93167
	Cold plantar assay	30LR	M	left	cno	7.26	vehicle	6.74667
	Cold plantar assay	30LR	M	right	cno	8.26667	vehicle	6.08167
	Cold plantar assay	30LL	M	left	cno	9.31833	vehicle	14.7083
	Cold plantar assay	30LL	M	right	cno	6.96167	vehicle	5.97

## Sheet: Fig3F
Injected virus	SP neurons	position(mm)	stimulation	pre	blue light on	blue light off		stimulation	pre	blue light on	blue light off	pre (- background)	blue light on (- background)	blue light off (- background)		stimulation	pre	blue light on	blue light off	pre (- background)	blue light on (- background)	blue light off (- background)
Dio-chR2	1	138	none/background	0.517197	0.071337	0.783961		innocuous	0.954824	0.188071	1.8254	0.437627	0.116734	1.04144		noxious	3.47135	0.470179	2.28655	2.95416	0.398842	1.50259
Dio-chR2	2	215	none/background	1.50978	0.862063	1.14942		innocuous	6.8965	4.35569	6.7034	5.38673	3.49362	5.55399		noxious	21.7825	4.02901	17.4062	20.2728	3.16695	16.2568
Dio-chR2	3	169	none/background	0.508682	0.066932	0.0942		innocuous	3.56078	1.81672	3.98468	3.05209	1.74979	3.89048		noxious	8.84665	3.71729	8.84138	8.33797	3.65036	8.74718
Dio-chR2	4	264	none/background	0	0.085115	0.200627		innocuous	3.64101	2.71193	3.51098	3.64101	2.62681	3.31035		noxious	10.611	1.97655	7.37306	10.611	1.89144	7.17243
Dio-chR2	5	71	none/background	0.622439	0.08892	0.275958		innocuous	7.78938	4.6393	7.63903	7.16694	4.55038	7.36307		noxious	38.3902	4.55715	29.8286	37.7678	4.46823	29.5526
Dio-chR2	6	121	none/background	0	0.063695	0		innocuous	3.11342	1.15884	3.59241	3.11342	1.09515	3.59241		noxious	6.78566	3.09346	5.98734	6.78566	3.02977	5.98734
Dio-chR2	7	237	none/background	0	0	0		innocuous	2.68943	0.789289	4.92516	2.68943	0.789289	4.92516		noxious	10.0634	1.20715	10.5602	10.0634	1.20715	10.5602
Dio-chR2	8	258	none/background	0.254645	0.076667	0.285202		innocuous	4.4893	1.55001	4.07432	4.23465	1.47335	3.78912		noxious	24.031	2.4681	10.8649	23.7763	2.39143	10.5797
Dio-chR2	9	215	none/background	1.02148	1.18569	0.853525		innocuous	6.72474	3.63885	6.91978	5.70326	2.45316	6.06626		noxious	15.0091	1.52258	8.53525	13.9876	0.33689	7.68172
Dio-chR2	10	290	none/background	2.1813	2.0974	1.6979		innocuous	17.4783	6.73376	11.7777	15.2971	4.63636	10.0798		noxious	29.8297	11.9852	19.0673	27.6484	9.88775	17.3694

## Sheet: FIg4C
spinal slices (segment)	Animal sex	experiment date	Cell ID	ACSF (light-evoked amplitude)	Bic and Strych (light-evoked amplitude)
cervical	M	06.10.21	06_10_21_cell3	-67.6367	0
cervical	F	07.10.21	07_10_21_cell1	-1976.11	1.45403e-15
cervical	F	07.10.21	07_10_21_cell6	-622.953	-2.90806e-15
cervical	F	07.10.21	07_10_21_cell6	-40.7254	-6.46235e-16
cervical	F	08.10.21	08_10_21_Cell4 MR	-32.8903	-3.55271e-16
cervical	F	08.10.21	08_10_21_Cell6 MR	-4.07254e-11	-6.46235e-28
lumbar	M	06.10.21	06_10_21_cell1 MR	-104.083	-8.88178e-16
lumbar	M	06.10.21	06_10_21_cell4 MR	-17.4385	0
lumbar	F	07.10.21	07_10_21_cell2 MR	-96.4453	-4.44089e-16
lumbar	F	07.10.21	07_10_21_cell3 MR	-103.7	1.77636e-15
lumbar	F	08.10.21	08_10_21_cell1 MR	-164.638	0
lumbar	F	12.10.21	12_10_21_cell2	-4.55537e-10	1.61559e-27
lumbar	F	12.10.21	12_10_21_cell4	-3.99603e-10	-1.61559e-27
lumbar	F	12.10.21	12_10_21_cell3 MR	-9.30528e-10	-6.46235e-28

## Sheet: FIg 4E
	behavioral test	Animal ID	sex	limb	injected substance	Average latency (s)	injected substance	Average latency (s)	change in withdrawal latency (CNO - Vehicle)
	Hargreaves	07L	F	left hindlimb	cno	10.2883	veh	9.18167	1.10667
	Hargreaves	07L	F	right hindlimb	cno	10.5533	veh	7.22667	3.32667
	Hargreaves	07R	F	left hindlimb	veh	9.76833	cno	16.5967	6.82833
	Hargreaves	07R	F	right hindlimb	veh	7.64333	cno	12.8283	5.185
	Hargreaves	08L	M	left hindlimb	cno	14.4217	veh	7.86833	6.55333
	Hargreaves	08L	M	right hindlimb	cno	9.40833	veh	7.645	1.76333
	Hargreaves	08R	M	left hindlimb	veh	12.8967	cno	18.615	5.71833
	Hargreaves	08R	M	right hindlimb	veh	8.80333	cno	13.8667	5.06333
	Hargreaves	08LR	M	left hindlimb	cno	15.7983	veh	10.245	5.55333
	Hargreaves	08LR	M	right hindlimb	cno	13.215	veh	8.53667	4.67833
	Hargreaves	28L	M	left hindlimb	cno	14.5217	veh	7.22167	7.3
	Hargreaves	28L	M	right hindlimb	cno	15.1417	veh	4.60333	10.5383
	Hargreaves	28R	M	left hindlimb	veh	8.28667	cno	19.7967	11.51
	Hargreaves	28R	M	right hindlimb	veh	5.375	cno	13.435	8.06
	Hargreaves	39R	F	left hindlimb	veh	9.62167	cno	19.3317	9.71
	Hargreaves	39R	F	right hindlimb	veh	6.73167	cno	11.205	4.47333
	Hargreaves	07L	F	left forelimb	cno	9.61333	veh	5.44667	4.16667
	Hargreaves	07L	F	right forelimb	cno	6.36	veh	6.31333	0.0466667
	Hargreaves	07R	F	left forelimb	veh	5.255	cno	16.4433	11.1883
	Hargreaves	07R	F	right forelimb	veh	4.88667	cno	14.4067	9.52
	Hargreaves	08L	M	left forelimb	cno	23.995	veh	5.31833	18.6767
	Hargreaves	08L	M	right forelimb	cno	21.2717	veh	8.02	13.2517
	Hargreaves	08R	M	left forelimb	veh	9.46667	cno	11.925	2.45833
	Hargreaves	08R	M	right forelimb	veh	8.575	cno	11.45	2.875
	Hargreaves	08LR	M	left forelimb	cno	11.1267	veh	6.26667	4.86
	Hargreaves	08LR	M	right forelimb	cno	14.5033	veh	6.19167	8.31167
	Hargreaves	28L	M	left forelimb	cno	13.455	veh	6.05	7.405
	Hargreaves	28L	M	right forelimb	cno	7.405	veh	5.53333	1.87167
	Hargreaves	28R	M	left forelimb	veh	9.16167	cno	15.8233	6.66167
	Hargreaves	28R	M	right forelimb	veh	7.13833	cno	10.3233	3.185
	Hargreaves	39R	F	left forelimb	veh	5.645	cno	17.6817	12.0367
	Hargreaves	39R	F	right forelimb	veh	7.415	cno	12.26	4.845

[truncated: 20 more sheets: Fig 4F, Fig4G, Fig5D, Fig5G-H, Fig6C, FIg6D, Fig7C, Fig7D, Fig8C, FIg8I, FIg8J, SupFig1D, SupFig2, SupFig3C, SupFig3F, SupFig3H, SupFig4B, SupFig4C, SupFig5, SupFig6]
